# Supplementary material for: Slower Progression Rates in Lower Limb-Onset ALS
Source: J Clin Med. 2026 Apr 18;15(8):3096. doi: 10.3390/jcm15083096 (PMC13116631; doi:10.3390/jcm15083096)
Supplement: Supplementary file 1 [file jcm-15-03096-s001.zip]

Archive with 1 entries (1 files):
- jcm-4205107-supplementary.pdf
